# Supplementary material for: Cardiac Biomarkers and Risk Scores in Relation with History of Atherosclerotic Cardiovascular Disease in Patients Admitted with COVID-19: The Experience of an Eastern European Center
Source: J Clin Med. 2022 Sep 26;11(19):5671. doi: 10.3390/jcm11195671 (PMC9571947; doi:10.3390/jcm11195671)
Supplement: Supplementary file 1 [file jcm-11-05671-s001.zip]

Archive with 1 entries (1 files):
- jcm-1912660-supplementary.pdf
